# Supplementary material for: Understanding the Quality of Life and Its Related Factors in Orthodontics Postgraduate Students: A Mixed Methods Approach
Source: Dent J (Basel). 2023 Feb 6;11(2):39. doi: 10.3390/dj11020039 (PMC9955001; doi:10.3390/dj11020039)
Supplement: Supplementary file 1 [file dentistry-11-00039-s001.zip]

Archive with 1 entries (1 files):
- dentistry-2112089-supplementary.pdf
